# Supplementary material for: Efficient Removal of Siloxane from Biogas by Using β-Cyclodextrin-Modified Reduced Graphene Oxide Aerogels
Source: Nanomaterials (Basel). 2022 Jul 31;12(15):2643. doi: 10.3390/nano12152643 (PMC9370590; doi:10.3390/nano12152643)
Supplement: Supplementary file 1 [file nanomaterials-12-02643-s001.zip]

Archive with 1 entries (1 files):
- nanomaterials-1826258-supplementary.pdf
